# Supplementary material for: ASAP1 Expression in Invasive Breast Cancer and Its Prognostic Role
Source: Int J Mol Sci. 2023 Sep 20;24(18):14355. doi: 10.3390/ijms241814355 (PMC10532164; doi:10.3390/ijms241814355)
Supplement: Supplementary file 1 [file ijms-24-14355-s001.zip]

Archive with 1 entries (1 files):
- ijms-2587741-supplementary.pdf
